# Supplementary material for: Lateral Acquisitions Repeatedly Remodel the Oxygen Detoxification Pathway in Diplomonads and Relatives
Source: Genome Biol Evol. 2019 Sep 5;11(9):2542–56. doi: 10.1093/gbe/evz188 (PMC6934886; doi:10.1093/gbe/evz188)
Supplement: evz188_Supplementary_Data [file evz188_supplementary_data.zip]

Archive with 2 entries (2 files):
- Supplementary_table_1_&_supplementary_figures_1_31.pdf
- Supplementary_table_2.xlsx
