# Supplementary material for: Lateral Acquisitions Repeatedly Remodel the Oxygen Detoxification Pathway in Diplomonads and Relatives
Source: Genome Biol Evol. 2019 Sep 5;11(9):2542–56. doi: 10.1093/gbe/evz188 (PMC6934886; doi:10.1093/gbe/evz188)
Supplement: evz188_Supplementary_Data [file evz188_supplementary_data.zip › Supplementary_table_2.xlsx]

## Sheet: Supplemenntary Table S2
Supplementary table 2: Origin (acquired or ancestral), source, supplementary figure, support for origin (ultrafast bootstrap/SH-aLRT), specific origin, support for specific origin, and number of possitions in the alignment (aa)
for the different gene families following the rules explained in methods for the phylogenetic trees.
Gene	Origin	Source	Supplementary figure	Support for origin	Specific origin	Support for specific origin	Nº Possitions (aa)
Nitroreductase	acquired	Bacteria	3	prokaryotic matrix	-	-	159
FAD/FMN dependent oxidoreductase 1	acquired	-	4a and 4b	Fornicata clustered with Opistokonta. All cluster with bacteria	-	-	319 & 323
FAD/FMN dependent oxidoreductase 2	acquired	Bacteria	5	matrix dominated by bacteria; bootstrap 87.2/94 for separation with other Metamonada	-	-	266
NADPH oxidoreductase Giardia	acquired	Bacteria	6	bacterial matrix	-	-	143
NADPH oxidoreductase S. salmonicida	acquired	Bacteria	7	bacterial matrix	-	-	143
NADPH oxidoreductase K. bialata	acquired	Bacteria	8	bacterial matrix	-	-	171
Superoxide dismutase	acquired	Bacteria	9	prokaryotic matrix	-	-	196
Superoxide reductase	acquired	Bacteria	10	prokaryotic matrix	-	-	103
Thioredoxin reductase	acquired	Bacteria	11	bootstrap 97.6/65 and 94.7/98 for separation with other eukaryotes	-	-	279
Peroxiredoxin	-	-	12a and 12b	-	-	-	191 & 191
Hybrid-cluster protein	ancestral	-	13	-	-	-	438
Rubrerythrin K. bialata	acquired	Bacteria	14	prokaryotic matrix; boostrap 94.2/97 for separation with S. salmonicida	-	-	182
Rubrerythrin S. salmonicida	acquired	Bacteria	14	prokaryotic matrix; boostrap 94.2/97 for separation with K. bialata	-	-	182
NADH oxidase K. bialata	acquired	Bacteria	15	prokaryotic matrix	-	-	499
NADH oxidase diplomonads	acquired	Bacteria	16	bacterial matrix	Firmicutes	98/55	432
A-type flavoprotein	acquired	Bacteria	17	prokaryotic matrix	-	-	335
Flavohemoprotein	acquired	-	18	bootstrap 99.9/100	-	-	383
MsrA Giardia	acquired	Bacteria	19	prokaryotic matrix; bootstrap 90.9/92 for separation with S. salmonicida	Firmicutes	90.9/92	154
MsrA S. salmonicida	acquired	Bacteria	19	prokaryotic matrix; bootstrap 90.9/92 for separation with Giardia	Mycoplasma	83.4/96	154
MsrA K. bialata	acquired	Bacteria	20	bootstrap 87.5/75; Kipferlia only Fornicata	-	-	142
MsrB G. intestinalis	acquired	Bacteria	21	matrix dominated by bacteria; bootstrap 93.4/89 for separation with G. muris	-	-	108
MsrB G. muris	acquired	-	21	matrix dominated by bacteria; bootstrap 93.4/89 for separation with G. intestinalis	-	-	108
MsrB K. bialata	acquired	Bacteria	22	prokaryotic matrix	Proteobacteria	87/94	137
MsrB S. salmonicida	acquired	-	23	-	-	-	121
Phosphoserine aminotransferase	acquired	Bacteria	24	matrix dominated by bacteria	-	-	335
Serine hydroxylmethyltransferase K. bialata	ancestral	-	25	-	-	-	336
Serine hydroxylmethyltransferase S. salmonicida	acquired	Bacteria	25	bootstrap 91.8/26 for separation to all eukaryotes; 100/100 for separation with other Fornicata	-	-	336
Serine O-acetyltransferase	acquired	Bacteria	26	prokaryotic matrix	Cyanobacteria	86.8/96	181
Cysteine synthase S. salmonicida	acquired	Bacteria	27	prokaryotic matrix	-	-	297
Cysteine synthase K. bialata	acquired	Bacteria	28	matrix dominated by bacteria; bootstrap 96.5/90 and 97.4/100 for separation with other eukaryotes	-	-	301
GSH1	-	-	29a and 29b	-	-	-	498 & 510
GSH2 Giardia	-	-	30a and 30b	-	-	-	321 & 321
GSH2 K. bialata	-	-	30a and 30b	-	-	-	321 & 321
Glutathione peroxidase	acquired	Bacteria	31	matrix dominated by bacteria; bootstrap 86.2/94 for separation with other Metamonada	-	-	153
